# Supplementary material for: The Microbiota and Cytokines Correlation between the Jejunum and Colon in Altay Sheep
Source: Animals (Basel). 2022 Jun 17;12(12):1564. doi: 10.3390/ani12121564 (PMC9219508; doi:10.3390/ani12121564)
Supplement: Supplementary file 1 [file animals-12-01564-s001.zip]

Archive with 1 entries (1 files):
- animals-1738918-supplementary.pdf
